# Supplementary material for: Comparing Different Multimodal Analgesia Protocols for Primary Total Knee Arthroplasty—A Retrospective Cohort Analysis
Source: J Clin Med. 2024 Jul 12;13(14):4079. doi: 10.3390/jcm13144079 (PMC11277639; doi:10.3390/jcm13144079)
Supplement: Supplementary file 1 [file jcm-13-04079-s001.zip]

Archive with 1 entries (1 files):
- jcm-3092564-supplementary.pdf
